# Supplementary material for: Seasonal patterns in microbial carbon and iron transporter expression in the Southern Ocean
Source: Microbiome. 2023 Aug 19;11:187. doi: 10.1186/s40168-023-01600-3 (PMC10439609; doi:10.1186/s40168-023-01600-3)
Supplement: Supplementary file 11 — Additional file 10: Supplementary Table 1. Sample and replicate description. ES – Early spring, LS – Late summer. Supplementary Table 2. Detailed information on metatranscriptomic libraries. Supplementary Table 3. Detailed information on mapping results of each metatranscriptomic library to Co-Assembly. Supplementary Table 4. Information on libraries used for metagenomic assembly. Supplementary Table 5. Outcome of Co-Assembly. Supplementary Table 6. Description of 133 Metagenome assembled genomes by GTDB taxonomy. Supplementary Table 7. Results of Mass Spectrometry Analysis for Metaproteomes. Supplementary Table 8. Relative normalised abundance for Metaproteome results of CAZymes HMM analysis. Supplementary Table 9. Relative normalised abundance for Metaproteome results of FeGenie HMM analysis. Supplementary Table 10. DESeq2 results. Supplementary Table 11. Results for Biosynthetic gene clusters (BGC) from MAG contigs. Supplementary Table 12. Results for Biosynthetic gene clusters from MAG contigs - siderophore related. Supplementary Table 13. DESeq2 results for spring vs. summer for iron-related proteins. Supplementary Table 14. Aldex2 results for spring vs. summer comparison. [file 40168_2023_1600_MOESM10_ESM.xlsx]

## Sheet: File Summary
	Supplementary Table 1
		Supplementary Table 1. Sample and replicate description. ES – Early spring, LS – Late summer.	Supplementary Table 1 - Supplem
	Supplementary Table_2
		Supplementary Table 2. Detailed information on metatranscriptomic libraries.	Supplementary Table_2 - Supplem
	Supplementary Table_3
		Supplementary Table 3. Detailed information on mapping results of each metatranscriptomic library to Co-Assembly	Supplementary Table_3 - Supplem
	Supplementary Table_4
		Supplementary Table 4. Information on libraries used for metagenomic assembly	Supplementary Table_4 - Supplem
	Supplementary Table_5
		Supplementary Table 5. Outcome of Co-Assembly	Supplementary Table_5 - Supplem
	Supplementary Table_6
		Supplementary Table 6. Description of 133 Metagenome assembled genomes by GTDB taxonomy	Supplementary Table_6 - Supplem
	Supplementary Table_7
		Supplementary Table 2. Results of Mass Spectrometry Analysis for Metaproteomes	Supplementary Table_7 - Supplem
	Supplementary Table 8
		Supplementary table 8. Relative normalised abundance for Metaproteome results of CAZymes HMM analysis	Supplementary Table 8 - Supplem
	Supplementary Table 9
		Supplementary Table 9. Relative normalised abundance for Metaproteome results of FeGenie HMM analysis	Supplementary Table 9 - Supple
	Supplementary Table 10
		Supplementary Table 10. DESeq2 results	Supplementary Table 10 - Supple
	Supplementary Table 11	Supplementary Table 11. Results for Biosynthetic gene clusters (BGC) from MAG contigs
	Supplementary Table 12	Supplementary Table 12. Results for Biosynthetic gene clusters from MAG contigs - siderophore related
	Supplementary Table 13	Supplementary Table 13. DESeq2 results for spring vs. summer for iron-related proteins
	Supplementary Table 14	Supplementary Table 14. Aldex2 results for spring vs. summer comparison

## Sheet: Supplementary Table 1 - Supplem
Supplementary Table 1. Sample and replicate description. ES – Early spring, LS – Late summer.
Station	Site	Season	Visits per cruise track	Prefilter	Metagenomes Total DNA extract	Metatranscriptomes Ribosomal-depleted RNA extract	Metaproteomes Total protein extract, trypsin digested
A3	Fe-fert.	ES	2	0.8 µm	1 (pooled extracts from all revisits)	3 (biological triplicates from second visit)	2 (biological duplicates from each visit)
KERFIX	HNLC	ES	1	0.8 µm	NA	3 (biological triplicates)	2 (biological duplicates)
A3	Fe-fert.	LS	3	0.8 µm	1 (pooled extracts from all revisits)	3 (biological triplicates from first visit)	6 (biological replicates from each visit)
KERFIX	HNLC	LS	2	0.8 µm	1 (pooled extracts all revisits)	3 (biological triplicates from first visit)	4 (biological replicates from each visit)

## Sheet: Supplementary Table_2 - Supplem
Supplementary Table 2. Detailed information on metatranscriptomic libraries.
Fasteris Code	Cruise	Sample Name	Paired-end	Sequence length bp	Total sequences	%GC	After Quality trim	%rRNA	%Standard M5	%Standard M6	Total coding RNA
JFG-1	SOCLIM	A3_2_1	R1	4-150	27193587	40	25722177
			R2	4-150	27193587	39	25722177	2.58	0.0016	0.0013	50117198
JFG-2	SOCLIM	A3_2_2	R1	4-150	36020042	39	34788342
			R2	4-150	36020042	39	34788342	1.92	0.0020	0.0011	68242486
JFG-3	SOCLIM	A3_2_3	R1	4-150	30664893	40	29104670
			R2	4-150	30664893	39	29104670	2.03	0.0021	0.0017	57030672
JFG-4	SOCLIM	Kerfix_1	R1	4-150	28679440	42	27473352
			R2	4-150	28679440	41	27473352	3.24	0.0016	0.0012	53165137
JFG-5	SOCLIM	Kerfix_2	R1	4-150	26218171	42	25027199
			R2	4-150	26218171	42	25027199	2.63	0.0029	0.0018	48738697
JFG-6	SOCLIM	Kerfix_3	R1	4-150	28038253	41	27247120
			R2	4-150	28038253	41	27247120	2.64	0.0013	0.0001	53056004
AFQF-4	MOBYDICK	A3_2_1	R1	4-150	30639599	41	29491007	0.84	0.0019	0.0034	58486815
			R2	4-150	30639599	41	29491007
AFQF-5	MOBYDICK	A3_2_2	R1	4-150	34059459	41	32599016	1.33	0.0010	0.0032	64015950
			R2	4-150	34059459	41	32599016
AFQF-6	MOBYDICK	A3_2_3	R1	4-150	26714546	41	25735518	1.36	0.0010	0.0028	50770154
			R2	4-150	26714546	43	29256664
AFQF-7	MOBYDICK	Kerfix_1	R1	4-150	30337390	42	29256664	1.39	0.0019	0.0027	57697979
			R2	4-150	30337390	42	29256664
AFQF-8	MOBYDICK	Kerfix_2	R1	4-150	27749121	42	26789683	0.66	0.0011	0.0041	53227208
			R2	4-150	27749121	42	26789683
AFQF-9	MOBYDICK	Kerfix_3	R1	4-150	31034721	42	29862712	0.79	0.0007	0.0069	59252758
			R2	4-150	31034721	42	29862712

## Sheet: Supplementary Table_3 - Supplem
Supplementary Table 3. Detailed information on mapping results of each metatranscriptomic library to Co-Assembly
Status	CoAss_SOMD_1kbp.MT_A3_S.Rep1	CoAss_SOMD_1kbp.MT_A3_S.Rep2	CoAss_SOMD_1kbp.MT_A3_S.Rep3	CoAss_SOMD_1kbp.MT_KERFIX_S.Rep1.	CoAss_SOMD_1kbp.MT_KERFIX_S.Rep2	CoAss_SOMD_1kbp.MT_KERFIX_S.Rep3	CoAss_SOMD_1kbp.MT_A3_M.Rep1	CoAss_SOMD_1kbp.MT_A3_M.Rep2	CoAss_SOMD_1kbp.MT_A3_M.Rep3	CoAss_SOMD_1kbp.MT_KERFIX_M.Rep1	CoAss_SOMD_1kbp.MT_KERFIX_MRep2	CoAss_SOMD_1kbp.MT_KERFIX_M.Rep3
Total alignments	8155250	10112926	8660155	8157526	7059359	8153968	6754266	8357229	6517310	7879145	6972736	6789727
Assigned	4868246	6007459	5156719	4907442	4301115	4977428	4229410	5084837	3990214	4755545	4229814	4132173
Successfully aligned	59.6946262	59.403767	59.545343	60.15845981	60.92784062	61.0430161	62.6183511	60.84357626	61.2248612	60.3561046	60.6621848	60.8591921
Unassigned_MappingQuality	2093676	2538416	2078717	1532763	1297943	1626740	1746037	2174159	1738617	2257518	2058932	1997573
Unassigned_Chimera	130599	188716	141977	99364	85529	110109	101759	121534	91689	159378	121959	130097
Unassigned_NoFeatures	831604	1054978	996986	1372639	1160937	1187845	500676	761738	524691	520595	397846	366958
Unassigned_Ambiguity	231125	323357	285756	245318	213835	251846	176384	214961	172099	186109	164185	162926

## Sheet: Supplementary Table_4 - Supplem
Supplementary Table 4. Information on libraries used for metagenomic assembly
Fasteris Code	Cruise	Sample Name	Paired-end	Sequence length bp	Total sequences	%GC	After bbduk	Kept from total %	Size GB fq	bbnormed size GB .fq	contigs	min (bp)	max (bp)	avg (bp)	N50 (bp)
AFQF-1	Mobydick	A3	R1	150	328265070	36	327826974	99.87%	219	124	3419066	200	413998	519	647
			R2	150	328265070	36	327826974
AFQF-2	Mobydick	KERFIX	R1	150	336948192	35	336309436	99.81%	224	140	4373463	200	500480	509	608
			R2	150	336948192	35	336309436
HDC-14	Soclim	A3_2	R1	150	339113726	35	337330662	99.47%	225	139	4410036	200	271226	533	647
			R2	150	339113726	35	337330662
AFQF-3	Mobydick	M4_10m	R1	150	285051512	35	285050382	100%	190	120	3776178	200	321983	523	660
			R2	150	285051512	35	285050382

## Sheet: Supplementary Table_5 - Supplem
Supplementary Table 5. Outcome of Co-Assembly
Fasteris Code	contigs	min (bp)	max (bp)	avg (bp)	N50 (bp)	Scaffolds >2.5Kbp	Genes in scaffolds >2.5kbp
COASSEMBLY	949228	1000	636072	2536	2973	235115	1484910

## Sheet: Supplementary Table_6 - Supplem
Supplementary Table 6. Description of 133 Metagenome assembled genomes by GTDB taxonomy
Contig	Completion %	Redundancy	Length bp	GC %	domain	phylum	class	order	family	genus
BIN10	23.74	0.72	1448918	43.08	Archaea	Thermoplasmatota	Poseidoniia	Poseidoniales	Poseidoniaceae	MGIIa-K1
BIN100	56.83	0	1943337	38.00	Bacteria	Bacteroidota	Bacteroidia	Flavobacteriales	GCA-002722245
BIN101	91.37	8.63	2110086	43.17	Bacteria	Proteobacteria	Alphaproteobacteria	Puniceispirillales	Puniceispirillaceae	Puniceispirillum
BIN102	78.42	7.91	1729333	40.90	Bacteria	Proteobacteria	Alphaproteobacteria	Rhodospirillales_A	Casp-alpha2	Casp-alpha2
BIN103	52.52	0.72	3003507	48.60	Bacteria	Proteobacteria	Gammaproteobacteria	Pseudomonadales	HTCC2089	UBA4421
BIN104	68.35	5.04	708557	30.00	Bacteria	Proteobacteria	Alphaproteobacteria	Pelagibacterales	Pelagibacteraceae
BIN105	58.27	2.16	855007	30.89	Bacteria	Proteobacteria	Gammaproteobacteria	GCA-002705445	GCA-002716945	GCA-2698665
BIN106	94.96	2.16	3667991	66.39	Bacteria	Proteobacteria	Alphaproteobacteria	Rhodobacterales	Rhodobacteraceae	Limimaricola
BIN107	41.01	15.83	3863468	51.07	Bacteria	Myxococcota	Bradimonadia	UBA7976	UBA1532
BIN108	40.29	1.44	1723488	32.19	Bacteria	Bacteroidota	Bacteroidia	Flavobacteriales	GCA-002722245
BIN110	79.14	1.44	1045386	32.21	Bacteria	Chloroflexota	Dehalococcoidia	UBA1151	TMED-70	GCA-002700125
BIN112	90.65	1.44	4942583	38.64	Bacteria	Bacteroidota	Bacteroidia	Chitinophagales	Saprospiraceae	Aureispira
BIN113	82.01	0.72	1484225	27.21	Bacteria	Bacteroidota	Bacteroidia	Cytophagales	Marinoscillaceae
BIN114	53.24	0.72	1248114	34.48	Bacteria	Proteobacteria	Gammaproteobacteria	Burkholderiales	Methylophilaceae	BACL14
BIN115	49.64	0.72	2109252	44.89	Bacteria	Proteobacteria	Gammaproteobacteria	Pseudomonadales	Nitrincolaceae	ASP10-02a
BIN116	78.42	0.72	3606987	64.30	Bacteria	Proteobacteria	Alphaproteobacteria	Sphingomonadales	Sphingomonadaceae	Sphingobium
BIN117	76.98	19.42	2294111	44.49	Bacteria	Proteobacteria	Gammaproteobacteria	Pseudomonadales	Litoricolaceae
BIN118	82.01	4.32	2784470	51.04	Bacteria	Planctomycetota	Phycisphaerae	Phycisphaerales	SM1A02
BIN119	71.22	3.6	2041425	32.94	Bacteria	Bacteroidota	Bacteroidia	Flavobacteriales	GCA-002722245	GCA-002722245
BIN12	41.01	0.72	1762410	32.58	Bacteria	Bacteroidota	Bacteroidia	Flavobacteriales	koll-22	GCA-002793235
BIN120	34.53	0.72	2048021	68.69	Bacteria	Proteobacteria	Alphaproteobacteria	Caulobacterales	Caulobacteraceae	Phenylobacterium
BIN121	53.24	1.44	1168658	42.44	Bacteria	Bacteroidota	Bacteroidia	Flavobacteriales	UA16	UBA974
BIN122	87.77	0	1157673	36.62	Bacteria	Proteobacteria	Gammaproteobacteria	Pseudomonadales	Porticoccaceae	Porticoccus
BIN123	71.94	0.72	1740423	48.15	Bacteria	Planctomycetota	Planctomycetes	Pirellulales	UBA1268	UBA1268
BIN124	82.73	0.72	1193751	29.17	Bacteria	Proteobacteria	Alphaproteobacteria	TMED109	TMED131	MED722
BIN125	44.6	7.19	1772490	40.53	Bacteria	Proteobacteria	Alphaproteobacteria	Rhodospirillales_A	UBA3470
BIN126	35.25	1.44	1652466	35.06	Bacteria	Bacteroidota	Bacteroidia	Flavobacteriales	Flavobacteriaceae	UBA7428
BIN127	41.73	1.44	2423633	33.20	Bacteria	Bacteroidota	Bacteroidia	Flavobacteriales	Flavobacteriaceae
BIN128	48.2	0	661390	28.20	Bacteria	Proteobacteria	Alphaproteobacteria	HIMB59	HIMB59	HIMB59
BIN129	57.55	0.72	2133249	49.05	Bacteria	Bacteroidota	Bacteroidia	Flavobacteriales	UA16	UA16
BIN13	54.68	0.72	1900140	48.83	Bacteria	Proteobacteria	Gammaproteobacteria	Pseudomonadales	Porticoccaceae	HTCC2207
BIN130	58.27	0	1901493	43.22	Bacteria	Proteobacteria	Gammaproteobacteria	Pseudomonadales	Moraxellaceae	Psychrobacter
BIN131	28.06	5.04	561945	28.97	Bacteria	Proteobacteria	Alphaproteobacteria	Pelagibacterales	Pelagibacteraceae	Pelagibacter_A
BIN132	76.98	0.72	2073806	69.34	Bacteria	Actinobacteriota	Actinobacteria	Actinomycetales	Microbacteriaceae	UBA1487
BIN133	53.96	0	1200392	28.19	Bacteria	Proteobacteria	Alphaproteobacteria	HIMB59	GCA-002718135	MarineAlpha5-Bin3
BIN134	71.94	0.72	2626422	34.82	Bacteria	Bacteroidota	Bacteroidia	Flavobacteriales	1G12
BIN135	41.01	10.07	2888914	64.33	Bacteria	Proteobacteria	Alphaproteobacteria	Sphingomonadales	Sphingomonadaceae	Sphingopyxis
BIN136	44.6	0	735855	37.76	Bacteria	Proteobacteria	Gammaproteobacteria	Thiomicrospirales	Thioglobaceae	Thioglobus_A
BIN137	46.04	4.32	2856443	60.96	Bacteria	Proteobacteria	Alphaproteobacteria	Sphingomonadales	Sphingomonadaceae	Erythrobacter_A
BIN138	43.17	11.51	1216247	44.91	Bacteria	Proteobacteria	Gammaproteobacteria	Pseudomonadales	Porticoccaceae	HTCC2207
BIN139	30.94	0.72	1452397	41.83	Archaea	Thermoplasmatota	Poseidoniia	Poseidoniales	Poseidoniaceae	MGIIa-L1
BIN14	51.8	0.72	1948599	49.65	Bacteria	Proteobacteria	Gammaproteobacteria	Pseudomonadales	Porticoccaceae	TMED48
BIN140	50.36	5.04	3560248	51.44	Bacteria	Proteobacteria	Gammaproteobacteria	UBA10353	LS-SOB
BIN15	54.68	0	2017812	44.21	Bacteria	Proteobacteria	Alphaproteobacteria	Rhodospirillales_A	Magnetovibrionaceae
BIN16	61.87	0.72	2558606	38.46	Bacteria	Bacteroidota	Bacteroidia	Flavobacteriales	Flavobacteriaceae	Flavobacterium
BIN17	82.73	0.72	2729546	42.38	Bacteria	Verrucomicrobiota	Verrucomicrobiae	Opitutales	MB11C04	MB11C04
BIN18	76.26	0.72	2507088	45.76	Bacteria	Proteobacteria	Gammaproteobacteria	Pseudomonadales	Nitrincolaceae	Neptunomonas
BIN19	82.73	0	3503641	65.39	Bacteria	Proteobacteria	Alphaproteobacteria	Oceanibaculales	Oceanibaculaceae	Oceanibaculum
BIN2	59.71	0	1102882	32.15	Bacteria	Proteobacteria	Alphaproteobacteria	Rhizobiales	TMED25
BIN20	57.55	2.16	2611026	55.97	Bacteria	Proteobacteria	Alphaproteobacteria	Rhodobacterales	Rhodobacteraceae	Octadecabacter
BIN21	89.93	1.44	1275699	40.18	Bacteria	Proteobacteria	Gammaproteobacteria	Nitrosococcales	Methylophagaceae
BIN22	35.97	0.72	1348582	29.91	Bacteria	Bacteroidota	Bacteroidia	Flavobacteriales	Flavobacteriaceae	GCA-2733415
BIN23	44.6	0	1474564	36.92	Bacteria	Proteobacteria	Alphaproteobacteria	Rhodobacterales	Rhodobacteraceae	GCA-002705045
BIN24	44.6	0	1693122	34.19	Bacteria	Bacteroidota	Bacteroidia	Flavobacteriales	Flavobacteriaceae	UBA7433
BIN25	50.36	1.44	2472219	65.75	Bacteria	Proteobacteria	Gammaproteobacteria	Burkholderiales	Rhodocyclaceae	Methyloversatilis
BIN26	95.68	0	1965454	37.35	Bacteria	Proteobacteria	Gammaproteobacteria	UBA4486	UBA4486	UBA7359
BIN27	87.77	0.72	937673	35.94	Bacteria	Proteobacteria	Gammaproteobacteria	UBA7916
BIN28	47.48	1.44	4192622	38.96	Bacteria	Proteobacteria	Gammaproteobacteria	Enterobacterales	Alteromonadaceae	Pseudoalteromonas
BIN29	77.7	2.88	2251434	32.38	Bacteria	Bacteroidota	Bacteroidia	Flavobacteriales	GCA-002722245	GCA-002722245
BIN3	92.81	1.44	2779914	36.33	Bacteria	Bacteroidota	Bacteroidia	Flavobacteriales	1G12	UBA6770
BIN30	34.53	0	925484	28.94	Bacteria	Marinisomatota	Marinisomatia	SCGC-AAA003-L08	GCA-002707645
BIN31	48.92	0	4077292	40.86	Bacteria	Proteobacteria	Gammaproteobacteria	Enterobacterales	Alteromonadaceae	Pseudoalteromonas
BIN32	89.21	2.16	2340707	36.24	Bacteria	Bacteroidota	Bacteroidia	Flavobacteriales	GCA-002722245
BIN33	62.59	1.44	3119750	41.85	Bacteria	Myxococcota	UBA796	UBA796	UBA796
BIN34	52.52	0	1555877	32.57	Bacteria	Bacteroidota	Bacteroidia	Flavobacteriales	Flavobacteriaceae	UBA7428
BIN35	79.86	2.16	4908483	67.19	Bacteria	Proteobacteria	Gammaproteobacteria	Burkholderiales	Burkholderiaceae	Bordetella_B
BIN36	82.01	2.88	3674298	34.87	Bacteria	Bacteroidota	Bacteroidia	Cytophagales	Marinoscillaceae
BIN37	92.81	0	2919799	64.82	Bacteria	Proteobacteria	Alphaproteobacteria	Sphingomonadales	Sphingomonadaceae	Citromicrobium
BIN38	44.6	6.47	1438927	27.19	Bacteria	Marinisomatota	Marinisomatia	SCGC-AAA003-L08	TMED6	TMED6
BIN39	38.13	7.91	1248959	44.84	Bacteria	Proteobacteria	Alphaproteobacteria	Puniceispirillales	Puniceispirillaceae	Puniceispirillum
BIN4	49.64	1.44	2956929	45.25	Bacteria	Proteobacteria	Gammaproteobacteria	Enterobacterales	Alteromonadaceae	Alteromonas
BIN40	41.73	0.72	892033	32.25	Bacteria	Proteobacteria	Gammaproteobacteria	Burkholderiales	Methylophilaceae	BACL14
BIN41	84.17	0.72	1567552	35.08	Bacteria	Bacteroidota	Bacteroidia	Flavobacteriales	BACL11
BIN42	82.01	0	1657135	38.31	Bacteria	Bacteroidota	Bacteroidia	Flavobacteriales	Flavobacteriaceae	UBA8316
BIN43	70.5	1.44	2833910	30.87	Bacteria	Bacteroidota	Bacteroidia	Flavobacteriales	Flavobacteriaceae	Mesoflavibacter
BIN44	71.22	0	2200746	54.77	Bacteria	Proteobacteria	Gammaproteobacteria	Pseudomonadales	Halieaceae	Luminiphilus
BIN45	44.6	0.72	1661154	35.99	Bacteria	Bacteroidota	Bacteroidia	Flavobacteriales	Flavobacteriaceae	Hel1-33-131
BIN46	72.66	1.44	2337837	57.28	Bacteria	Proteobacteria	Gammaproteobacteria	Pseudomonadales	Halomonadaceae	Halomonas
BIN47	46.76	1.44	652187	34.14	Bacteria	Proteobacteria	Gammaproteobacteria	Burkholderiales	Methylophilaceae	BACL14
BIN48	61.87	3.6	863451	29.35	Bacteria	Proteobacteria	Alphaproteobacteria	HIMB59	HIMB59	HIMB59
BIN49	82.73	2.16	3367393	50.52	Bacteria	Myxococcota	Polyangia	Polyangiales	Polyangiaceae	NIC37A-2
BIN5	59.71	7.91	2159413	49.26	Bacteria	Proteobacteria	Alphaproteobacteria	Rhodospirillales_A	2-02-FULL-58-16_A
BIN50	51.8	0	3256594	57.97	Bacteria	Proteobacteria	Gammaproteobacteria	Pseudomonadales	Oleiphilaceae	Marinobacter
BIN51	53.96	0	1666934	49.30	Bacteria	Bacteroidota	Bacteroidia	Flavobacteriales	UA16	UA16
BIN52	91.37	0	3164695	52.12	Bacteria	Proteobacteria	Alphaproteobacteria	Rhodobacterales	Rhodobacteraceae	UBA12010
BIN54	50.36	2.16	1990912	52.39	Bacteria	Proteobacteria	Alphaproteobacteria	Rhodobacterales	Rhodobacteraceae	Ascidiaceihabitans
BIN55	78.42	3.6	3579732	57.68	Bacteria	Proteobacteria	Gammaproteobacteria	Pseudomonadales	Oleiphilaceae	Marinobacter
BIN56	89.93	0.72	2717097	53.73	Bacteria	Proteobacteria	Gammaproteobacteria	Pseudomonadales	Halieaceae	Luminiphilus
BIN57	92.09	0.72	2503512	36.16	Bacteria	Bacteroidota	Bacteroidia	Flavobacteriales	koll-22	UBA1494_A
BIN58	89.21	0.72	3844626	57.25	Bacteria	Verrucomicrobiota	Verrucomicrobiae	Pedosphaerales	UBA1096	UBA1096
BIN59	41.01	0.72	1505708	33.72	Bacteria	Bacteroidota	Bacteroidia	Cytophagales	UBA9547
BIN6	48.92	3.6	1976222	50.51	Bacteria	Verrucomicrobiota	Verrucomicrobiae	Opitutales	Opitutaceae
BIN60	79.14	0	5195352	43.97	Bacteria	Proteobacteria	Gammaproteobacteria	Enterobacterales	Alteromonadaceae	Paraglaciecola
BIN61	93.53	1.44	1698277	29.33	Bacteria	Proteobacteria	Alphaproteobacteria	TMED109
BIN62	41.73	3.6	2775477	53.60	Bacteria	Proteobacteria	Gammaproteobacteria	Pseudomonadales	HTCC2089	UBA9926
BIN63	49.64	0	472672	30.21	Bacteria	Proteobacteria	Alphaproteobacteria	HIMB59	HIMB59	HIMB59
BIN64	38.85	2.88	1542391	31.68	Bacteria	Bacteroidota	Bacteroidia	Flavobacteriales	Flavobacteriaceae	Polaribacter
BIN65	38.13	2.88	1740758	44.49	Archaea	Thermoplasmatota	Poseidoniia	Poseidoniales	Poseidoniaceae	MGIIa-K2
BIN66	57.55	2.16	3313573	58.69	Bacteria	Actinobacteriota	Acidimicrobiia	Microtrichales	UBA10347	UBA10347
BIN67	38.85	1.44	1847207	34.88	Bacteria	Bacteroidota	Bacteroidia	Cytophagales
BIN68	81.29	1.44	3501394	60.92	Bacteria	Proteobacteria	Alphaproteobacteria	Caulobacterales	Hyphomonadaceae	Hyphomonas
BIN69	97.12	0	2891023	58.47	Bacteria	Proteobacteria	Alphaproteobacteria	Micavibrionales	TMED2	TMED2
BIN7	88.49	2.16	2646838	30.83	Bacteria	Bacteroidota	Bacteroidia	Flavobacteriales	UBA10066	GCA-2723085
BIN70	71.22	4.32	1151054	29.71	Bacteria	Proteobacteria	Alphaproteobacteria	Puniceispirillales	AAA536-G10	AAA536-G10
BIN71	72.66	0.72	2425483	41.33	Bacteria	Proteobacteria	Gammaproteobacteria	Pseudomonadales	Moraxellaceae	Acinetobacter
BIN72	66.91	1.44	1648523	53.69	Bacteria	Cyanobacteria	Cyanobacteriia	Synechococcales	Cyanobiaceae	Synechococcus_C
BIN73	88.49	0	2638169	39.72	Bacteria	Bacteroidota	Bacteroidia	Flavobacteriales	1G12	SHAN690
BIN74	44.6	4.32	902842	35.19	Bacteria	Proteobacteria	Alphaproteobacteria	Rhizobiales	TMED25	MED-G09
BIN75	53.96	0	1853715	36.29	Bacteria	Bacteroidota	Bacteroidia	Chitinophagales	Saprospiraceae	UBA1994
BIN77	61.87	10.79	770069	37.39	Bacteria	Proteobacteria	Gammaproteobacteria	SAR86	SAR86
BIN78	91.37	1.44	2726173	34.51	Bacteria	Bacteroidota	Bacteroidia	Flavobacteriales	1G12	UBA2108
BIN79	33.81	0.72	689624	29.12	Bacteria	Proteobacteria	Alphaproteobacteria	Puniceispirillales	AAA536-G10
BIN8	53.96	0.72	2991545	39.89	Bacteria	Bacteroidota	Bacteroidia	Cytophagales	UBA9547
BIN80	69.06	0.72	2336923	38.69	Bacteria	Fibrobacterota	Fibrobacteria	Fibrobacterales
BIN81	51.8	0.72	716964	43.72	Bacteria	Proteobacteria	Gammaproteobacteria	Pseudomonadales	Litoricolaceae
BIN82	30.22	0	1344407	43.93	Archaea	Thermoplasmatota	Poseidoniia	Poseidoniales	Poseidoniaceae	MGIIa-K1
BIN83	74.82	0	2289014	61.98	Bacteria	Actinobacteriota	Acidimicrobiia	Microtrichales	Ilumatobacteraceae	Ilumatobacter
BIN84	48.92	0.72	1668240	56.50	Bacteria	Planctomycetota	Phycisphaerae	Phycisphaerales	SM1A02	UBA1668
BIN85	88.49	5.76	6017329	52.62	Bacteria	Planctomycetota	Planctomycetes	Planctomycetales	Planctomycetaceae
BIN86	84.17	1.44	2967588	68.35	Bacteria	Proteobacteria	Alphaproteobacteria	Caulobacterales	Caulobacteraceae	Brevundimonas
BIN87	87.05	0	2144075	37.45	Bacteria	Bacteroidota	Bacteroidia	Flavobacteriales	UA16	ASP10-05a
BIN88	48.92	3.6	3174035	29.15	Bacteria	Bacteroidota	Bacteroidia	Flavobacteriales	Flavobacteriaceae	Polaribacter
BIN89	54.68	6.47	893120	34.61	Bacteria	Proteobacteria	Gammaproteobacteria	Burkholderiales	Burkholderiaceae	UBA7377
BIN9	56.12	0.72	2476348	34.36	Bacteria	Bacteroidota	Bacteroidia	Flavobacteriales	UBA10066
BIN90	46.76	5.76	2433698	32.05	Bacteria	Marinisomatota	Marinisomatia	Marinisomatales	UBA1611	GCA-2691785
BIN91	59.71	0	1234218	37.05	Bacteria	Bacteroidota	Bacteroidia	Flavobacteriales	Flavobacteriaceae	UBA8316
BIN92	33.81	0.72	913557	31.31	Bacteria	Bacteroidota	Bacteroidia	Flavobacteriales	BACL11	BACL11
BIN93	58.99	0.72	2543783	60.32	Bacteria	Planctomycetota	Phycisphaerae	Phycisphaerales	SM1A02	UBA12014
BIN94	57.55	2.88	581506	28.45	Bacteria	Proteobacteria	Alphaproteobacteria	HIMB59	HIMB59	HIMB59
BIN95	50.36	2.16	736857	27.88	Bacteria	Proteobacteria	Alphaproteobacteria	Pelagibacterales	Pelagibacteraceae	AG-414-E02
BIN97	58.27	0	3464936	58.64	Bacteria	Proteobacteria	Gammaproteobacteria	Pseudomonadales	Alcanivoracaceae	Alcanivorax
BIN98	78.42	2.16	3795348	53.97	Bacteria	Verrucomicrobiota	Verrucomicrobiae	Verrucomicrobiales	Akkermansiaceae	SW10
BIN99	69.06	0	2118379	47.61	Bacteria	Bacteroidota	Bacteroidia	Flavobacteriales	UA16	UA16

## Sheet: Supplementary Table_7 - Supplem
Supplementary Table 2. Results of Mass Spectrometry Analysis for Metaproteomes
Sample_ID	Season	Protein groups	>2 unique peptides	Depth	Total Protein (ug)	MS
A3_2_I	ES	1983	487	10	19.85	Elite
A3_2_II	ES	4966	1487	10	27.08	Elite + QExactive
A3_I	ES	3809	1028	10	25.62	Elite + QExactive
A3_II	ES	5849	1758	10	17.40	Elite + QExactive
KERFIX_I	ES	1147	266	10	6.30	Elite
KERFIX_II	ES	4369	1293	10	25.02	Elite + QExactive
A3_I	LS	5363	1900	10	36.39	Elite + QExactive
A3_II	LS	6458	2105	10	41.89	Elite + QExactive
A3_2_I	LS	6114	2272	10	30.99	Elite + QExactive
A3_2_II	LS	4254	1457	10	22.39	Elite + QExactive
A3_3_I	LS	3408	1172	10	24.67	Elite + QExactive
A3_3_II	LS	4844	1722	10	29.32	Elite + QExactive
KERFIX_I	LS	4218	1436	10	33.06	Elite + QExactive
KERFIX_II	LS	6178	2104	10	45.32	Elite + QExactive
KERFIX_2_I	LS	4902	1647	10	35.44	Elite + QExactive
KERFIX_2_II	LS	2636	765	10	10.58	Elite + QExactive

## Sheet: Supplementary Table 8 - Supplem
Supplementary table 8. Relative normalised abundance for Metaproteome results of CAZymes HMM analysis
	Early spring						Late summer
CAZy_HMM_Profile	A3_2_I	A3_2_II	A3_I	A3_II	KERFIX_I	KERFIX_II	A3_I	A3_II	A3_2_I	A3_2_II	A3_2_I	A3_2_II	KERFIX_I	KERFIX_II	KERFIX_2_I	KERFIX_2_II
AA	0.0080	0.0116	0.0172	0.0067	0.0000	0.0154	0.0140	0.0193	0.0104	0.0085	0.0051	0.0044	0.0043	0.0227	0.0173	0.0029
CBM	0.0000	0.0000	0.0000	0.0000	0.0000	0.0000	0.0025	0.0000	0.0035	0.0000	0.0000	0.0027	0.0000	0.0032	0.0000	0.0000
CE	0.0000	0.0000	0.0000	0.0000	0.0516	0.0000	0.0080	0.0081	0.0192	0.0066	0.0000	0.0062	0.0157	0.0145	0.0096	0.0000
GH	0.0000	0.0000	0.0000	0.0000	0.0000	0.0000	0.0196	0.0122	0.0283	0.0027	0.0161	0.0149	0.0040	0.0054	0.0118	0.0000
GT	0.0000	0.0417	0.0372	0.0000	0.0000	0.0049	0.0087	0.0110	0.0225	0.0121	0.0135	0.0037	0.0100	0.0158	0.0214	0.0000

## Sheet: Supplementary Table 9  - Supple
Supplementary Table 9. Relative normalised abundance for Metaproteome results of FeGenie HMM analysis
	Early spring						Late summer
FeGenie_HMM	A3_2_I	A3_2_II	A3_I	A3_II	KERFIX_I	KERFIX_II	A3_I	A3_II	A3_2_I	A3_2_II	A3_2_I	A3_2_II	KERFIX_I	KERFIX_II	KERFIX_2_I	KERFIX_2_II
ExbB-family	0.0353	0.0846	0.0869	0.1181	0.1854	0.1707	0.0493	0.0781	0.0230	0.0732	0.0408	0.0184	0.0000	0.0045	0.0049	0.0177
ExbD-family	0.0000	0.0000	0.0366	0.0536	0.0442	0.0000	0.0000	0.0000	0.0063	0.0000	0.0000	0.0000	0.0000	0.0000	0.0000	0.0000
FpvD-family-siderophore-transport	0.0000	0.0000	0.0000	0.0000	0.0000	0.0000	0.0099	0.0158	0.0070	0.0000	0.0000	0.0000	0.0000	0.0299	0.0122	0.0071
FutA1-family-iron-binding-proteins	0.0000	0.0000	0.0000	0.0000	0.0000	0.0000	0.0000	0.0000	0.0000	0.0000	0.0000	0.0000	0.0000	0.0570	0.0749	0.0416
FutA2-family-iron-binding-proteins	0.0000	0.0000	0.0000	0.0000	0.0000	0.0000	0.0000	0.0000	0.0000	0.0000	0.0000	0.0000	0.0000	0.0000	0.0000	0.0000
HmuV-family-ATP-binding-protein	0.0000	0.0000	0.0000	0.0000	0.0000	0.0000	0.0000	0.0000	0.0006	0.0000	0.0000	0.0000	0.0000	0.0000	0.0000	0.0000
LbtU-family-siderophore receptor	0.3187	0.4608	0.3543	0.3549	0.0409	0.1538	0.9569	0.5349	0.9508	0.8198	0.8032	0.9170	1.0105	0.7620	0.6945	0.5466
PF00210-Ferritin_like_domain	0.0288	0.0000	0.0323	0.0467	0.0000	0.0285	0.0000	0.0052	0.0000	0.0000	0.0000	0.0000	0.0000	0.0000	0.0000	0.0000
PirA-family-siderophore-receptor	0.6324	0.7668	0.9681	0.8866	0.9132	0.5153	2.6544	1.6354	2.5029	1.8313	2.7077	2.6843	2.3763	1.9021	1.8219	1.7959
PvuB-family-substrate-binding-protein	0.0000	0.0000	0.0000	0.0000	0.0000	0.0000	0.0000	0.0000	0.0000	0.0000	0.0000	0.0000	0.0000	0.0000	0.0000	0.0000
TonB-family	0.0000	0.0000	0.0000	0.0000	0.0000	0.0000	0.0000	0.0023	0.0024	0.0000	0.0000	0.0000	0.0000	0.0022	0.0034	0.0000
YfeB-family-membrane-proteins	0.0000	0.0000	0.0000	0.0099	0.0000	0.0000	0.0017	0.0015	0.0000	0.0000	0.0000	0.0000	0.0000	0.0000	0.0000	0.0000

[truncated: 7 more sheets: Supplementary Table 10 - Supple, Supplementary Table 11 _BGC_all, Sheet2, Sheet1, Supplementary Table 12 _BGC_Sid, Supp_Tab13_Deseq2_Spring_Summer, Supp_Tab14_Aldex_Summer_Spring]
